# Supplementary material for: Green Extraction of Antioxidant Compounds from Olive Tree Leaves Based on Natural Deep Eutectic Solvents
Source: Antioxidants (Basel). 2023 Apr 25;12(5):995. doi: 10.3390/antiox12050995 (PMC10215426; doi:10.3390/antiox12050995)
Supplement: Supplementary file 1 [file antioxidants-12-00995-s001.zip]

Archive with 1 entries (1 files):
- antioxidants-2328790-supplementary.pdf
